# Supplementary material for: Establishment and Application of a Triplex Real-Time RT-PCR Assay for Differentiation of PEDV, PoRV, and PDCoV
Source: Viruses. 2023 May 25;15(6):1238. doi: 10.3390/v15061238 (PMC10301752; doi:10.3390/v15061238)
Supplement: Supplementary file 1 [file viruses-15-01238-s001.zip]

Archive with 1 entries (1 files):
- viruses-2406682-SI.xlsx
