# Supplementary material for: Establishment and Application of a Triplex Real-Time RT-PCR Assay for Differentiation of PEDV, PoRV, and PDCoV
Source: Viruses. 2023 May 25;15(6):1238. doi: 10.3390/v15061238 (PMC10301752; doi:10.3390/v15061238)
Supplement: Supplementary file 1 [file viruses-15-01238-s001.zip › viruses-2406682-SI.xlsx]

## Sheet: Sheet1
Sample	PEDV+	PoRV+	PDCoV+
1	+	-	-
2	-	+	-
3	+	-	-
4	+	-	-
5	+	-	-
6	+	-	-
7	-	+	-
8	-	+	-
9	+	-	-
10	+	-	-
11	-	-	-
12	+	+	-
13	-	+	-
14	+	+	-
15	+	+	-
16	-	+	-
17	-	+	-
18	-	+	-
19	-	-	-
20	+	-	-
21	+	+	-
22	+	+	-
23	-	+	-
24	+	-	-
25	+	-	-
26	+	+	-
27	+	+	-
28	+	+	-
29	-	+	-
30	-	+	-
31	-	+	-
32	+	+	-
33	-	-	-
34	-	-	-
35	+	-	-
36	-	+	-
37	-	-	-
38	-	+	+
39	+	-	-
40	+	+	-
41	+	+	-
42	-	+	+
43	+	-	-
44	-	+	-
45	-	+	-
46	-	+	-
47	+	+	-
48	+	-	-
49	+	+	-
50	+	+	-
51	+	-	-
52	-	+	-
53	-	+	-
54	+	-	-
55	+	-	-
56	-	-	+
57	+	-	-
58	+	-	-
59	-	+	-
60	-	+	-
61	-	+	-
62	-	-	-
63	+	+	-
64	+	-	-
65	+	+	-
66	+	+	-
67	+	-	-
68	+	-	-
69	+	-	-
70	-	+	-
71	-	+	-
72	-	+	-
73	-	+	-
74	-	+	-
75	+	-	-
76	-	+	-
77	+	-	-
78	+	-	-
79	+	-	-
80	+	+	-
81	-	+	-
82	+	-	-
83	+	+	-
84	+	-	-
85	-	+	-
86	-	+	-
87	-	+	-
88	-	+	-
89	+	+	-
90	+	+	-
91	+	-	-
92	-	+	-
93	+	+	-
94	-	+	-
95	-	+	-
96	-	+	-
97	-	+	-
98	-	+	-
99	+	+	-
100	+	-	-
101	-	+	-
102	+	+	-
103	+	+	-
104	+	+	-
105	-	+	-
106	+	-	-
107	-	-	-
108	-	-	-
109	-	-	-
110	-	-	-
111	-	-	-
112	-	-	-
